# Supplementary material for: Evaluation of Parental Knowledge and Practices in Pediatric Fever Management Among Iranian Families: A Cross-Sectional Study
Source: Pediatr Rep. 2026 Apr 22;18(3):61. doi: 10.3390/pediatric18030061 (PMC13108139; doi:10.3390/pediatric18030061)
Supplement: Supplementary file 1 [file pediatrrep-18-00061-s001.zip]

Archive with 2 entries (2 files):
- pediatrrep-4173404-supplementary S1.pdf
- pediatrrep-4173404-supplementary S2 - STROBE_Checklist_Filled.pdf
